# Supplementary material for: Improving CLIP-seq data analysis by incorporating transcript information
Source: BMC Genomics. 2020 Dec 17;21:894. doi: 10.1186/s12864-020-07297-0 (PMC7745353; doi:10.1186/s12864-020-07297-0)
Supplement: Supplementary file 1 — Additional file 1 Table S1: Exon overlap statistics of ENCODE eCLIP datasets (.xlsx) [file 12864_2020_7297_MOESM1_ESM.xlsx]

## Sheet: Table S1
Table S1: Exon overlap statistics for 223 ENCODE eCLIP datasets. The sets cover 150 RBPs, with 103 sets from HepG2 cells and 120 sets from K562 cells. Peak regions determined by CLIPper were downloaded and preprocessed as described in the methods section. Datasets are sorted by decending ex_ratio.
c_in	Number of sites in dataset
c_ex_ol	Number of sites overlapping with exonic regions (>= 90 % exon overlap demanded)
c_close	Number of exonic sites close to exon borders (<= 50 nt from site ends)
ex_ratio	Ratio of sites overlapping with exonic regions
close_ratio	Ratio of exonic sites near exon borders
c_exb_pairs_ext5	Number of site pairs adjacent at exon borders (ends of both sites in pair < 5 nt away from exon border)
c_exb_pairs_ext10	Number of site pairs adjacent at exon borders (ends of both sites in pair < 10 nt away from exon border)
pair_ratio_ext5	Ratio of exonic sites that are part of a pair near adjacent exon borders (ends of both sites in pair < 5 nt away from exon border)
pair_ratio_ext10	Ratio of exonic sites that are part of a pair near adjacent exon borders (ends of both sites in pair < 10 nt away from exon border)
avg_sc_all_ext5	Average site log2 fold change value over all sites (ends of both sites in pair < 5 nt away from exon border)
avg_sc_pairs_ext5	Average site log2 fold change value over pair sites (ends of both sites in pair < 5 nt away from exon border)
avg_sc_all_ext10	Average site log2 fold change value over all sites (ends of both sites in pair < 10 nt away from exon border)
avg_sc_pairs_ext10	Average site log2 fold change value over pair sites (ends of both sites in pair < 10 nt away from exon border)
dataset_id	c_in	c_ex_ol	c_close	ex_ratio	close_ratio	c_exb_pairs_ext5	pair_ratio_ext5	c_exb_pairs_ext10	pair_ratio_ext10	avg_sc_all_ext5	avg_sc_pairs_ext5	avg_sc_all_ext10	avg_sc_pairs_ext10
FXR1_K562	42876	39548	29063	0.922381	0.677838	3862	0.195307	4684	0.236877	2.02737	2.22361	2.02737	2.24175
G3BP1_HepG2	102328	89664	63440	0.876241	0.619967	10821	0.241368	12794	0.285377	2.22673	2.46502	2.22673	2.4556
YBX3_K562	136203	115225	69421	0.84598	0.509688	10964	0.190306	12980	0.225298	2.15183	2.31708	2.15183	2.31968
NIP7_HepG2	15627	13200	8004	0.844692	0.51219	869	0.131667	991	0.150152	2.31621	2.39475	2.31621	2.3829
FXR2_K562	88390	74304	48518	0.840638	0.548908	6569	0.176814	7643	0.205722	2.50432	2.68184	2.50432	2.68152
PABPC4_K562	74186	60356	26193	0.813577	0.353072	3294	0.109152	3819	0.126549	2.78108	2.76485	2.78108	2.75597
FXR2_HepG2	86940	69886	48225	0.803842	0.554693	7135	0.20419	8443	0.241622	2.40232	2.60792	2.40232	2.59504
SERBP1_K562	3961	3177	1866	0.80207	0.471093	188	0.118351	209	0.131571	4.3358	3.80929	4.3358	3.81685
YBX3_HepG2	58775	45578	27152	0.775466	0.461965	3562	0.156303	4239	0.186011	1.74086	1.90311	1.74086	1.89654
ZNF800_K562	71381	55067	42127	0.771452	0.590171	6965	0.252965	8355	0.303449	2.53111	2.67696	2.53111	2.66059
RPS3_HepG2	72192	55591	37806	0.770044	0.523687	4962	0.178518	5748	0.206796	2.82651	3.04351	2.82651	3.02938
UCHL5_HepG2	114681	86755	66949	0.75649	0.583785	8205	0.189153	10729	0.24734	1.92204	2.13819	1.92204	2.12848
PUM1_K562	90799	68580	47220	0.755295	0.52005	6986	0.203733	8408	0.245203	2.31162	2.47108	2.31162	2.45111
IGF2BP1_K562	90314	68198	29103	0.755121	0.322242	4973	0.14584	5609	0.164492	2.27636	2.4613	2.27636	2.45787
SDAD1_HepG2	67800	50482	36707	0.744572	0.541401	4656	0.184462	5570	0.220673	2.92311	3.05994	2.92311	3.02749
UPF1_HepG2	50001	36917	6221	0.738325	0.124418	569	0.0308259	679	0.0367852	2.79053	2.0587	2.79053	2.06595
ZNF800_HepG2	111892	82338	61086	0.73587	0.545937	8505	0.206587	10412	0.252909	2.44185	2.65126	2.44185	2.63125
SND1_HepG2	55286	40642	26754	0.735123	0.48392	3853	0.189607	4439	0.218444	2.35822	2.76484	2.35822	2.76041
ABCF1_K562	22882	16819	10345	0.735032	0.452102	932	0.110827	1061	0.126167	2.28201	2.29128	2.28201	2.26765
FMR1_K562	96637	70756	46893	0.732183	0.485249	6381	0.180366	7347	0.207671	2.36974	2.51688	2.36974	2.51311
LIN28B_HepG2	61858	45250	26911	0.731514	0.435045	4099	0.181171	4564	0.201724	2.23116	2.49192	2.23116	2.48526
IGF2BP3_HepG2	62256	45434	18100	0.729793	0.290735	2052	0.0903288	2359	0.103843	1.94826	2.04277	1.94826	2.03858
DDX24_K562	112795	82131	67547	0.728144	0.598847	11996	0.292119	14551	0.354336	3.08599	3.32024	3.08599	3.30259
GRWD1_K562	105234	75632	59348	0.718703	0.563962	8878	0.234768	10988	0.290565	2.0473	2.27793	2.0473	2.26072
IGF2BP2_K562	90856	65230	30773	0.717949	0.338701	4639	0.142235	5245	0.160816	2.06887	2.21018	2.06887	2.19372
PPIG_HepG2	175310	124528	100592	0.71033	0.573795	16705	0.268293	20878	0.335314	2.66343	3.00911	2.66343	2.98221
GRWD1_HepG2	189129	134123	101907	0.709161	0.538823	13474	0.20092	17993	0.268306	2.46591	2.70725	2.46591	2.68705
RPS3_K562	64493	45519	30846	0.705798	0.478284	3917	0.172104	4532	0.199126	2.99647	3.29547	2.99647	3.27839
RPS11_K562	17981	12477	8002	0.693899	0.445025	785	0.125832	896	0.143624	2.40524	2.47348	2.40524	2.45265
NOLC1_HepG2	42761	29195	17368	0.682748	0.406164	1908	0.130707	2185	0.149683	2.21816	2.42169	2.21816	2.40634
PCBP1_HepG2	37227	25341	13489	0.680716	0.362345	1181	0.0932086	1392	0.109861	2.77393	2.58212	2.77393	2.57186
FTO_HepG2	52145	34932	24565	0.669901	0.47109	2791	0.159796	3310	0.189511	2.22324	2.337	2.22324	2.3251
SDAD1_K562	20099	13425	8339	0.667944	0.414896	859	0.12797	996	0.14838	2.81519	2.47226	2.81519	2.48286
BCLAF1_HepG2	189044	125700	94999	0.664925	0.502523	15480	0.246301	19496	0.310199	2.77041	3.10433	2.77041	3.07472
NOL12_HepG2	76163	50142	34297	0.658351	0.450311	3279	0.130789	3980	0.158749	2.38543	2.49631	2.38543	2.47965
SUB1_HepG2	98354	64185	37502	0.652592	0.381296	4943	0.154024	5864	0.182722	2.62175	2.65877	2.62175	2.6421
LIN28B_K562	79363	51288	31578	0.646246	0.397893	5306	0.20691	5960	0.232413	2.2742	2.60731	2.2742	2.60088
METAP2_K562	110035	69471	42479	0.631354	0.38605	5507	0.158541	6661	0.191763	2.28765	2.387	2.28765	2.37858
SBDS_K562	9795	6169	3482	0.629811	0.355487	298	0.0966121	329	0.106662	2.11882	2.13213	2.11882	2.13588
ZNF622_K562	180616	113007	86240	0.625675	0.477477	14071	0.249029	17537	0.31037	2.36936	2.60215	2.36936	2.575
DDX3X_K562	71236	44256	29528	0.621259	0.41451	4210	0.190257	4924	0.222523	2.50551	2.90607	2.50551	2.87194
PABPN1_HepG2	107849	66604	39391	0.617567	0.365242	4938	0.148279	5976	0.179449	2.16568	2.44641	2.16568	2.44073
UPF1_K562	92165	56553	14242	0.613606	0.154527	1458	0.0515623	1748	0.0618181	2.69801	2.14669	2.69801	2.13908
TRA2A_HepG2	54592	33473	25016	0.613148	0.458236	3062	0.182953	3625	0.216592	2.19614	2.47098	2.19614	2.44697
SRSF7_K562	62603	38149	28869	0.60938	0.461144	2694	0.141236	3291	0.172534	1.70565	1.93253	1.70565	1.91581
EIF3H_HepG2	142227	84686	52159	0.595428	0.366731	7619	0.179935	9093	0.214746	2.55228	2.66315	2.55228	2.63913
WDR43_HepG2	70346	41879	27029	0.595329	0.384229	2804	0.13391	3307	0.157931	2.21999	2.32714	2.21999	2.31814
APOBEC3C_K562	70078	41229	21565	0.58833	0.307729	2737	0.132771	3180	0.15426	2.00004	2.18354	2.00004	2.16858
DDX55_K562	98471	56710	27539	0.575906	0.279666	2714	0.095715	3297	0.116276	2.13755	2.24009	2.13755	2.2168
IGF2BP1_HepG2	104649	59673	23838	0.57022	0.22779	3469	0.116267	3967	0.132958	2.01978	2.14477	2.01978	2.12263
PCBP1_K562	45171	25746	12991	0.569967	0.287596	1154	0.089645	1340	0.104094	2.76767	2.71026	2.76767	2.69661
TRA2A_K562	58325	33214	24216	0.569464	0.415191	2971	0.1789	3510	0.211357	2.00987	2.3207	2.00987	2.31715
HLTF_K562	40534	22733	17159	0.560838	0.423324	2630	0.231382	2949	0.259447	1.6533	1.80603	1.6533	1.8014
DDX3X_HepG2	83195	45181	25894	0.543074	0.311245	3092	0.136872	3592	0.159005	2.79792	3.00513	2.79792	2.9945
LARP7_K562	17475	9448	5375	0.540658	0.307582	485	0.102667	553	0.117062	2.12796	2.12572	2.12796	2.11321
AKAP1_HepG2	77147	40593	11928	0.526177	0.154614	967	0.0476437	1123	0.0553297	2.34028	1.89279	2.34028	1.89088
DDX55_HepG2	127964	67120	32289	0.524523	0.252329	3204	0.0954708	4038	0.120322	2.45103	2.53841	2.45103	2.50826
RBM15_K562	173586	90392	48436	0.520733	0.279032	3389	0.0749845	4465	0.0987919	2.30133	2.09625	2.30133	2.08669
SRSF1_HepG2	108111	55707	41646	0.515276	0.385215	3166	0.113666	4088	0.146768	1.85986	2.09535	1.85986	2.08329
DDX6_HepG2	95832	48987	20103	0.511176	0.209773	2053	0.0838182	2361	0.0963929	2.72247	2.67667	2.72247	2.67269
UTP18_HepG2	57454	28805	17382	0.501358	0.302538	1750	0.121507	2084	0.144697	2.33513	2.40084	2.33513	2.37867
LSM11_HepG2	137427	68385	35239	0.49761	0.25642	3989	0.116663	4838	0.141493	1.9352	2.10277	1.9352	2.09317
UCHL5_K562	232620	114745	82563	0.493272	0.354926	12846	0.223905	16148	0.281459	2.45728	2.69483	2.45728	2.67278
FAM120A_K562	103697	50811	9772	0.489995	0.0942361	838	0.032985	955	0.0375903	2.3129	1.8944	2.3129	1.88449
SRSF1_K562	119846	58317	43985	0.486599	0.367013	3221	0.110465	4340	0.148842	2.04066	2.25966	2.04066	2.25222
FASTKD2_HepG2	155090	74440	51013	0.479979	0.328925	6114	0.164267	7405	0.198952	1.98316	2.1408	1.98316	2.12501
DDX21_K562	57876	27556	14519	0.476121	0.250864	1260	0.0914501	1431	0.103861	2.04219	2.12712	2.04219	2.11121
UTP18_K562	39679	18618	11604	0.469215	0.292447	1162	0.124825	1317	0.141476	2.32902	2.32298	2.32902	2.33179
WDR43_K562	59921	28063	16486	0.468333	0.275129	1982	0.141254	2296	0.163632	2.4459	2.46709	2.4459	2.45413
SND1_K562	149839	68273	43004	0.455642	0.287001	6518	0.190939	7730	0.226444	2.10673	2.44367	2.10673	2.43674
EXOSC5_HepG2	31517	14223	8876	0.45128	0.281626	917	0.128946	1037	0.14582	2.07493	2.10368	2.07493	2.09273
DDX6_K562	142417	64105	29307	0.450122	0.205783	3353	0.10461	4001	0.124826	2.29041	2.25731	2.29041	2.2608
GNL3_K562	47780	21440	12386	0.448723	0.25923	1397	0.130317	1592	0.148507	2.1419	2.19321	2.1419	2.17407
RBM15_HepG2	181621	80144	36676	0.441271	0.201937	2392	0.0596926	3010	0.0751148	2.26081	2.19011	2.26081	2.17985
PRPF4_HepG2	161949	71062	50533	0.438792	0.31203	4594	0.129296	5854	0.164758	1.92421	2.03622	1.92421	2.03106
NOLC1_K562	109392	47921	21599	0.438067	0.197446	1549	0.0646481	1899	0.0792554	1.90771	1.99968	1.90771	1.98789
AKAP1_K562	60535	26371	8792	0.435632	0.145238	677	0.0513443	806	0.0611278	2.43374	2.18516	2.43374	2.17856
NCBP2_K562	88878	38401	24066	0.432064	0.270776	1828	0.0952059	2211	0.115153	2.13753	2.19422	2.13753	2.18403
LARP7_HepG2	20478	8685	4853	0.424114	0.236986	570	0.131261	650	0.149683	2.79127	2.79391	2.79127	2.82457
MTPAP_K562	166763	69187	46816	0.414882	0.280734	4813	0.13913	6071	0.175495	1.90266	2.04313	1.90266	2.03297
NPM1_K562	29113	12068	6917	0.414523	0.237591	694	0.115015	803	0.133079	2.2315	2.32131	2.2315	2.32933
BUD13_HepG2	201325	82299	56861	0.408787	0.282434	4374	0.106295	6082	0.147803	2.39734	2.62889	2.39734	2.60393
GEMIN5_K562	108146	44079	23530	0.407588	0.217576	1781	0.0808095	2149	0.0975067	2.64092	2.55108	2.64092	2.53851
LARP4_HepG2	157286	63818	27998	0.405745	0.178007	2525	0.0791313	3099	0.0971199	2.1013	2.29939	2.1013	2.29041
BUD13_K562	198860	80120	59191	0.402897	0.297652	5847	0.145956	8019	0.200175	2.15025	2.27672	2.15025	2.27567
PUM2_K562	103204	41514	14959	0.402252	0.144946	1756	0.084598	1982	0.0954859	2.90275	2.77441	2.90275	2.76559
SRSF7_HepG2	76608	30335	20847	0.395977	0.272126	1032	0.0680402	1307	0.0861711	1.76973	1.88681	1.76973	1.87961
NIPBL_K562	129674	51325	28913	0.3958	0.222967	2907	0.113278	3511	0.136814	2.53102	2.53053	2.53102	2.51095
CPSF6_K562	83147	32844	18120	0.395011	0.217927	1818	0.110705	2167	0.131957	1.88434	2.0753	1.88434	2.06265
CPEB4_K562	55310	21392	9930	0.386766	0.179534	1103	0.103123	1289	0.120512	2.4624	2.39025	2.4624	2.417
SRSF9_HepG2	98718	37977	24953	0.384702	0.252771	2190	0.115333	2597	0.136767	1.83392	1.98954	1.83392	1.97789
PHF6_K562	51751	18727	9816	0.361867	0.189677	715	0.0763603	845	0.090244	2.42246	2.38542	2.42246	2.36206
DKC1_HepG2	37603	13495	7433	0.358881	0.19767	706	0.104631	804	0.119155	1.91596	1.98803	1.91596	1.97576
UTP3_K562	70986	25138	13388	0.354126	0.188601	1512	0.120296	1775	0.14122	4.66175	4.66119	4.66175	4.63935
XRCC6_K562	151299	53319	32660	0.352408	0.215864	3382	0.126859	4161	0.156079	2.0561	2.04199	2.0561	2.02807
ZC3H11A_K562	139060	48137	16199	0.34616	0.116489	1553	0.0645242	1877	0.0779857	2.36198	2.26081	2.36198	2.27
SLBP_K562	11709	4032	2136	0.34435	0.182424	208	0.103175	251	0.124504	2.73669	2.73085	2.73669	2.81904
SSB_HepG2	30559	10408	6352	0.340587	0.20786	340	0.0653344	404	0.0776326	1.45937	1.58517	1.45937	1.58995
GRSF1_HepG2	44753	15047	6878	0.336223	0.153688	739	0.0982256	839	0.111517	1.88478	2.04524	1.88478	2.03302
AGGF1_HepG2	155040	51612	32461	0.332895	0.209372	3021	0.117066	3720	0.144153	1.74486	1.9389	1.74486	1.92588
EIF3G_K562	46297	15064	8172	0.325377	0.176513	792	0.105151	924	0.122677	1.84258	2.15344	1.84258	2.14794
EIF4G2_K562	72496	23483	14260	0.323921	0.196701	1535	0.130733	1742	0.148363	1.91471	1.93261	1.91471	1.92727
LARP4_K562	141576	45809	22651	0.323565	0.159992	2738	0.11954	3188	0.139187	2.31142	2.39051	2.31142	2.38309
FASTKD2_K562	87508	27978	15195	0.319719	0.173641	1573	0.112445	1787	0.127743	2.10181	2.05623	2.10181	2.04743
SMNDC1_HepG2	73375	23396	15452	0.318855	0.210589	954	0.0815524	1181	0.100957	2.11157	2.26756	2.11157	2.25155
AARS_K562	94626	29573	16898	0.312525	0.178577	1887	0.127616	2191	0.148176	2.70442	2.73432	2.70442	2.73131
DHX30_HepG2	103084	32119	14307	0.311581	0.13879	1142	0.0711106	1310	0.0815717	1.95636	1.9946	1.95636	1.98866
SSB_K562	7491	2266	1111	0.302496	0.148311	60	0.0529568	63	0.0556046	1.53775	1.53066	1.53775	1.53028
EIF3D_HepG2	244466	72744	50124	0.297563	0.205035	5720	0.157264	7118	0.1957	1.84936	2.01368	1.84936	2.00138
U2AF1_HepG2	121076	34441	21916	0.284458	0.18101	876	0.0508696	1183	0.0686972	1.7354	1.84339	1.7354	1.85255
AQR_HepG2	141509	40084	28656	0.283261	0.202503	1205	0.0601237	1652	0.0824269	2.23354	2.35684	2.23354	2.3348
LSM11_K562	121236	34323	14892	0.283109	0.122835	1004	0.058503	1247	0.0726626	1.9716	2.08393	1.9716	2.07784
HLTF_HepG2	271294	76301	44668	0.281248	0.164648	5345	0.140103	6598	0.172947	1.99048	2.07454	1.99048	2.05794
YWHAG_K562	62476	17536	8447	0.280684	0.135204	562	0.0640967	655	0.0747035	1.77122	1.90496	1.77122	1.90421
WRN_K562	70462	19615	8654	0.278377	0.122818	811	0.0826918	952	0.0970686	2.72105	2.62632	2.72105	2.65005
DHX30_K562	97046	27002	11762	0.278239	0.1212	813	0.0602178	971	0.0719206	2.43978	2.4937	2.43978	2.48566
PUS1_K562	45926	12680	5546	0.276096	0.120759	446	0.070347	517	0.0815457	2.03501	2.13616	2.03501	2.14802
FUBP3_HepG2	72812	19801	2881	0.271947	0.0395677	128	0.0129286	148	0.0149487	2.53036	2.00629	2.53036	1.98136
DDX51_K562	77265	20946	9906	0.271093	0.128208	681	0.0650243	788	0.0752411	2.3427	2.27266	2.3427	2.27283
TIA1_HepG2	68403	18400	2253	0.268994	0.0329372	93	0.0101087	100	0.0108696	2.21318	2.12227	2.21318	2.11496
DDX42_K562	91243	24397	12655	0.267385	0.138696	646	0.0529573	774	0.0634504	1.93117	1.96702	1.93117	1.94996
ZC3H8_K562	47558	12371	6460	0.260124	0.135834	613	0.0991027	742	0.119958	1.89562	1.99635	1.89562	1.99244
AKAP8L_K562	144983	37366	20666	0.257727	0.142541	1813	0.0970401	2180	0.116684	2.00258	1.96974	2.00258	1.96109
WDR3_K562	32516	8316	3635	0.255751	0.111791	322	0.0774411	386	0.0928331	2.78084	2.8316	2.78084	2.88254
AATF_K562	46965	11729	5826	0.249739	0.12405	337	0.0574644	408	0.0695711	2.41842	2.42236	2.41842	2.36882
SUPV3L1_K562	14405	3594	1725	0.249497	0.11975	169	0.0940456	199	0.11074	3.94866	3.86039	3.94866	3.94633
DGCR8_HepG2	170132	42209	24786	0.248096	0.145687	1797	0.0851477	2230	0.105665	1.6544	1.75712	1.6544	1.75301
AGGF1_K562	142679	34492	19585	0.241745	0.137266	1713	0.0993274	2040	0.118288	1.87102	1.95274	1.87102	1.94574
ZRANB2_K562	92688	22359	12652	0.241229	0.136501	701	0.0627041	843	0.0754059	2.29578	2.38607	2.29578	2.38751
SUPV3L1_HepG2	108089	25559	14026	0.236463	0.129763	845	0.0661215	1007	0.0787981	2.11918	2.23877	2.11918	2.21396
FTO_K562	126943	29887	17439	0.235436	0.137377	2345	0.156924	2687	0.179811	2.03918	2.20161	2.03918	2.19077
NCBP2_HepG2	157948	37035	25228	0.234476	0.159723	2395	0.129337	2818	0.15218	1.93661	2.05013	1.93661	2.02289
FAM120A_HepG2	158087	36466	7506	0.23067	0.0474802	489	0.0268195	546	0.0299457	2.13789	1.82619	2.13789	1.81823
TARDBP_K562	75847	17256	10884	0.227511	0.143499	931	0.107904	1073	0.124363	1.84483	1.85586	1.84483	1.85607
TBRG4_HepG2	105800	24052	12141	0.227335	0.114754	1424	0.11841	1814	0.15084	3.25819	3.36933	3.25819	3.4314
DGCR8_K562	65509	14767	5721	0.225419	0.0873315	297	0.0402248	335	0.0453714	1.7983	1.78517	1.7983	1.77981
PPIL4_K562	86805	19515	10794	0.224814	0.124348	806	0.0826031	943	0.0966436	1.53455	1.66622	1.53455	1.66566
SF3A3_HepG2	84733	19043	10044	0.224741	0.118537	259	0.0272016	321	0.0337132	2.1955	2.3127	2.1955	2.27255
TBRG4_K562	139694	31105	15825	0.222665	0.113283	1513	0.0972834	1795	0.115416	1.99708	2.11499	1.99708	2.11054
TROVE2_HepG2	169712	37690	18597	0.222082	0.10958	1492	0.0791722	1781	0.0945078	1.95411	2.02462	1.95411	2.01784
U2AF1_K562	86034	18772	12281	0.218193	0.142746	240	0.02557	320	0.0340933	1.8277	1.94348	1.8277	1.9422
DROSHA_K562	156240	33898	15372	0.216961	0.0983871	1216	0.0717446	1444	0.0851968	2.37906	2.4025	2.37906	2.38799
ZC3H11A_HepG2	239628	51612	16393	0.215384	0.0684102	1015	0.0393319	1233	0.0477796	1.83565	1.79355	1.83565	1.77934
DDX59_HepG2	153483	32920	16043	0.214486	0.104526	995	0.0604496	1199	0.0728433	1.97677	1.99852	1.97677	1.9957
RBFOX2_K562	189440	40506	23161	0.21382	0.12226	1950	0.096282	2407	0.118847	1.71874	1.82589	1.71874	1.81364
FUS_K562	131843	27616	10568	0.209461	0.0801559	915	0.0662659	1101	0.0797364	1.7332	1.86084	1.7332	1.86117
GPKOW_K562	137894	28795	19415	0.20882	0.140797	1043	0.0724431	1372	0.0952943	2.29244	2.4294	2.29244	2.39647
CDC40_HepG2	219099	45611	23144	0.208175	0.105633	1067	0.046787	1395	0.0611695	1.98658	2.13398	1.98658	2.11099
TROVE2_K562	127502	26237	12154	0.205777	0.095324	896	0.0683005	1024	0.0780577	1.89503	2.01694	1.89503	1.99242
RBM22_HepG2	187122	38339	19206	0.204888	0.102639	1224	0.0638514	1474	0.076893	1.90237	1.94027	1.90237	1.92535
FKBP4_HepG2	72482	14791	6595	0.204064	0.0909881	402	0.0543574	454	0.0613887	2.06026	2.00285	2.06026	1.99195
XRCC6_HepG2	97231	19293	8592	0.198424	0.0883669	558	0.0578448	663	0.0687296	1.69543	1.71904	1.69543	1.70922
SMNDC1_K562	108852	21562	12528	0.198085	0.115092	346	0.0320935	452	0.0419256	1.84622	1.8731	1.84622	1.86986
SLTM_K562	118315	23236	8608	0.196391	0.0727549	548	0.0471682	632	0.0543983	2.01304	1.88848	2.01304	1.89226
DDX52_HepG2	186924	35967	16935	0.192415	0.0905983	1397	0.0776823	1670	0.0928629	1.81663	1.89839	1.81663	1.89047
DROSHA_HepG2	221598	42469	20853	0.191649	0.0941028	1534	0.0722409	1868	0.08797	1.67441	1.74487	1.67441	1.72964
DDX52_K562	98713	18771	8146	0.190157	0.0825221	442	0.0470939	520	0.0554046	2.10205	2.00636	2.10205	2.00669
PTBP1_K562	118085	22423	12922	0.189889	0.10943	911	0.0812559	1075	0.0958837	1.86855	1.80613	1.86855	1.80224
PTBP1_HepG2	198904	37443	21210	0.188247	0.106634	1268	0.0677296	1564	0.0835403	1.79652	1.83814	1.79652	1.83015
TIAL1_HepG2	115966	21414	3264	0.184658	0.0281462	101	0.00943308	118	0.0110208	2.01955	1.93845	2.01955	1.88774
EFTUD2_HepG2	201569	36645	22028	0.181799	0.109283	622	0.0339473	846	0.0461727	2.38474	2.48294	2.38474	2.46297
XRN2_K562	108740	19081	9826	0.175474	0.0903623	212	0.0222211	274	0.0287197	1.90958	1.86787	1.90958	1.87078
NSUN2_K562	6406	1105	476	0.172495	0.0743053	29	0.0524887	31	0.0561086	1.94156	2.19134	1.94156	2.18834
SF3B1_K562	70767	12037	5631	0.170093	0.079571	423	0.0702833	528	0.0877295	4.33281	4.3533	4.33281	4.41634
SF3B4_K562	128964	20878	13386	0.16189	0.103796	337	0.0322828	484	0.0463646	2.16297	2.19656	2.16297	2.17793
EFTUD2_K562	158493	25303	16612	0.159647	0.104812	653	0.0516144	888	0.0701893	2.18447	2.23195	2.18447	2.22418
NKRF_HepG2	220453	34898	13273	0.158301	0.0602078	656	0.0375953	818	0.0468795	1.77986	1.72973	1.77986	1.71865
BCCIP_HepG2	57627	9121	4897	0.158277	0.0849775	231	0.0506523	254	0.0556956	1.5437	1.60947	1.5437	1.61345
PRPF8_HepG2	168180	26473	18254	0.157409	0.108538	260	0.0196427	368	0.0278019	2.19639	2.31783	2.19639	2.33056
U2AF2_K562	89261	13602	9571	0.152385	0.107225	188	0.027643	246	0.0361712	1.83919	2.20649	1.83919	2.15733
GTF2F1_HepG2	133766	20312	8915	0.151847	0.0666462	437	0.0430288	528	0.051989	1.84907	1.79886	1.84907	1.8002
CSTF2_HepG2	78957	11964	2451	0.151526	0.0310422	83	0.013875	104	0.0173855	1.80281	1.57454	1.80281	1.55685
AQR_K562	190362	28130	16940	0.147771	0.0889883	404	0.0287238	547	0.0388909	2.28146	2.30816	2.28146	2.28877
SLTM_HepG2	131694	18993	4358	0.144221	0.0330919	190	0.0200074	207	0.0217975	2.11889	1.77831	2.11889	1.79972
PCBP2_HepG2	150168	19781	5018	0.131726	0.0334159	455	0.0460037	509	0.0514635	2.54219	2.50347	2.54219	2.51457
TIA1_K562	288350	37643	8042	0.130546	0.0278897	382	0.0202959	442	0.0234838	2.00176	1.86015	2.00176	1.84928
RBM5_HepG2	204636	26040	12447	0.12725	0.0608251	713	0.0547619	845	0.0649002	1.68012	1.71365	1.68012	1.71196
U2AF2_HepG2	225266	27451	16775	0.12186	0.0744675	177	0.0128957	278	0.0202543	2.12245	2.29769	2.12245	2.23523
GTF2F1_K562	106817	12958	4640	0.12131	0.0434388	222	0.0342645	270	0.0416731	1.96007	1.8995	1.96007	1.9027
SAFB_K562	133179	16065	5935	0.120627	0.0445641	444	0.0552754	534	0.0664799	1.64237	1.71806	1.64237	1.72349
XPO5_HepG2	142146	17138	5775	0.120566	0.0406272	295	0.0344264	355	0.0414284	2.00029	1.96339	2.00029	1.96038
HNRNPK_K562	96214	11010	2251	0.114432	0.0233958	121	0.02198	144	0.026158	1.97437	1.9858	1.97437	1.98654
CSTF2T_K562	153043	16970	4410	0.110884	0.0288154	136	0.0160283	167	0.0196818	1.90594	1.88108	1.90594	1.86791
POLR2G_HepG2	160963	17764	8856	0.110361	0.0550189	542	0.0610223	653	0.0735195	1.63851	1.6963	1.63851	1.69548
PRPF8_K562	187403	19870	13257	0.106028	0.0707406	208	0.0209361	334	0.0336185	1.85173	1.95728	1.85173	1.97059
QKI_K562	71671	7152	2503	0.0997893	0.0349235	192	0.0536913	222	0.0620805	2.13979	2.07998	2.13979	2.11873
STAU2_HepG2	201961	20067	6384	0.0993608	0.0316101	270	0.0269099	333	0.0331888	1.57553	1.52712	1.57553	1.51788
HNRNPC_K562	69359	6695	1152	0.0965268	0.0166092	41	0.0122479	47	0.0140403	1.63956	1.59421	1.63956	1.56777
RBM22_K562	45764	4361	1991	0.0952932	0.0435058	111	0.0509058	127	0.0582435	1.91988	2.01327	1.91988	2.00946
HNRNPUL1_K562	78331	7350	2281	0.0938326	0.02912	85	0.0231293	102	0.0277551	1.59387	1.60974	1.59387	1.60884
XRN2_HepG2	211363	19826	5481	0.0938007	0.0259317	87	0.00877635	107	0.0107939	1.97851	1.79954	1.97851	1.83391
RBFOX2_HepG2	134551	12610	3763	0.0937191	0.0279671	144	0.022839	175	0.0277557	1.94154	1.66779	1.94154	1.65444
FUS_HepG2	223994	19692	5952	0.0879131	0.0265721	317	0.0321958	365	0.0370709	1.64194	1.72252	1.64194	1.73255
KHDRBS1_K562	169322	14407	3193	0.0850864	0.0188576	211	0.0292913	238	0.0330395	1.64063	1.71168	1.64063	1.70471
SAFB_HepG2	167485	13523	3383	0.0807416	0.0201988	157	0.0232197	187	0.0276566	1.55861	1.5695	1.55861	1.5775
HNRNPA1_K562	143410	11184	3251	0.0779862	0.0226693	244	0.0436338	270	0.0482833	1.59681	1.64384	1.59681	1.63402
CSTF2T_HepG2	206660	15911	2908	0.0769912	0.0140714	26	0.00326818	37	0.00465087	1.87987	1.56903	1.87987	1.64943
HNRNPK_HepG2	153927	11638	1572	0.0756073	0.0102126	53	0.00910809	56	0.00962365	1.9192	1.64905	1.9192	1.64721
KHSRP_HepG2	323040	24226	6872	0.0749938	0.0212729	136	0.0112276	187	0.015438	1.82888	1.65471	1.82888	1.66717
SF3B4_HepG2	77360	5585	2898	0.0721949	0.0374612	25	0.00895255	35	0.0125336	1.76883	1.63133	1.76883	1.68249
HNRNPM_K562	150895	10744	4046	0.0712018	0.0268133	213	0.03965	245	0.0456069	1.84263	1.85809	1.84263	1.84526
SAFB2_K562	154499	10664	2550	0.0690231	0.016505	170	0.031883	201	0.0376969	1.80413	1.67705	1.80413	1.68894
TAF15_K562	148888	10172	3261	0.0683198	0.0219024	135	0.0265435	159	0.0312623	1.76452	1.77067	1.76452	1.74885
HNRNPUL1_HepG2	233396	15806	4468	0.0677218	0.0191434	186	0.0235354	209	0.0264457	1.76703	1.80973	1.76703	1.81286
EWSR1_K562	106301	6037	1473	0.0567916	0.0138569	12	0.00397548	12	0.00397548	2.0849	1.74829	2.0849	1.74829
EXOSC5_K562	124694	6783	2584	0.0543972	0.0207227	142	0.0418694	157	0.0462922	1.8458	1.82081	1.8458	1.80617
HNRNPA1_HepG2	62559	3332	486	0.0532617	0.00776867	24	0.0144058	25	0.015006	1.52296	1.57018	1.52296	1.55094
HNRNPU_K562	119484	6240	1206	0.0522246	0.0100934	52	0.0166667	59	0.0189103	1.49585	1.56903	1.49585	1.55632
NONO_K562	209865	10770	3108	0.0513187	0.0148095	32	0.00594243	40	0.00742804	1.91521	1.38839	1.91521	1.38032
ILF3_K562	228091	11364	2544	0.0498222	0.0111534	131	0.0230553	148	0.0260472	1.63638	1.66233	1.63638	1.65923
HNRNPL_K562	193425	9052	1730	0.0467985	0.00894404	91	0.0201061	96	0.0212108	1.63686	1.61176	1.63686	1.60501
TAF15_HepG2	294909	12566	3136	0.0426098	0.0106338	153	0.0243514	168	0.0267388	1.52014	1.55834	1.52014	1.56555
KHSRP_K562	288127	12092	2414	0.0419676	0.00837825	10	0.00165399	12	0.00198478	1.91328	1.7048	1.91328	1.67522
HNRNPL_HepG2	274669	11428	862	0.0416064	0.00313832	34	0.0059503	35	0.00612531	1.84111	1.75659	1.84111	1.75102
QKI_HepG2	228943	9409	1990	0.0410976	0.00869212	95	0.0201934	124	0.0263577	1.85791	1.74132	1.85791	1.69628
ILF3_HepG2	182351	7007	835	0.0384259	0.00457908	48	0.0137006	54	0.0154132	1.84837	1.7751	1.84837	1.82832
HNRNPC_HepG2	348829	10667	958	0.0305795	0.00274633	22	0.00412487	25	0.00468735	1.71989	1.67258	1.71989	1.65368
MATR3_K562	125688	3558	533	0.0283082	0.00424066	11	0.00618325	13	0.00730748	1.98506	1.76682	1.98506	1.76795
HNRNPU_HepG2	178289	4778	522	0.0267992	0.00292783	5	0.00209293	5	0.00209293	1.52505	1.30602	1.52505	1.30602
HNRNPM_HepG2	227093	5030	620	0.0221495	0.00273016	5	0.00198807	5	0.00198807	1.99585	1.5983	1.99585	1.5983
SFPQ_HepG2	225115	4235	867	0.0188126	0.00385136	17	0.00802834	19	0.00897285	1.91282	1.79914	1.91282	1.87105
SUGP2_HepG2	353655	6293	1161	0.0177942	0.00328286	20	0.00635627	24	0.00762752	1.68453	1.31251	1.68453	1.33054
MATR3_HepG2	238389	4168	360	0.017484	0.00151014	5	0.00239923	6	0.00287908	2.00795	1.58472	2.00795	1.63536
