# Supplementary material for: Improving CLIP-seq data analysis by incorporating transcript information
Source: BMC Genomics. 2020 Dec 17;21:894. doi: 10.1186/s12864-020-07297-0 (PMC7745353; doi:10.1186/s12864-020-07297-0)
Supplement: Supplementary file 3 — Additional file 3 Table S5: Motif search results for 9 RBPs and 28 binding motifs collected from various sources (.xlsx) [file 12864_2020_7297_MOESM3_ESM.xlsx]

## Sheet: Table S5
Table S5: Motif search results for 9 RBPs and 28 binding motifs collected from various literature. IDR peak regions were processed as described in the Methods section to obtain sites with transcript and genomic context.
RBP	RBP
Dataset	Dataset (K562 or HepG2 cell type)
Motif	Motif or regular expression found in the literature for the respective RBP
Pubmed ID	Literature reference (Pubmed ID) from which the motif information was obtained from
c_IDR_sites_near_exb	Number of IDR peak regions near exon borders (<= 10 nt away) used for motif search
c_gen_hits	Number of motif or regular expression hits in the c_IDR_sites_near_exb sites with genomic context. NOTE that motif positions in the genome that were counted > 1 were reduced to count = 1
gen_hits_1000nt	c_gen_hits normalized (hits per 1000 nt). Necessary since extracted transcript regions are sometimes truncated at transcript ends
c_tr_hits	Number of motif or regular expression hits in the c_IDR_sites_near_exb sites with transcript context. NOTE that motif positions on transcripts that were counted > 1 were reduced to count = 1
tr_hits_1000nt	c_tr_hits normalized (hits per 1000 nt). Necessary since extracted transcript regions are sometimes truncated at transcript ends
tr_gen_ratio	tr_hits_1000nt / gen_hits_1000nt ratio
	* : Homo sapiens YBX1 RNAcompete motif (23846655)
	** : Homo sapiens YBX2 RNAcompete motif (23846655)
	*** : Mus musculus YBX3 motif (11564883)
RBP	Dataset	Motif	Pubmed_ID	c_IDR_sites_near_exb	c_gen_hits	gen_hits_1000nt	c_tr_hits	tr_hits_1000nt	tr_gen_ratio
FMR1	K562	[GU]GACA[GA]G	23846655	747	55	0.45732	56	0.47025	1.02828
FMR1	K562	[AU]GGA	23235829	747	1630	13.5532	1991	16.719	1.23359
FMR1	K562	ACU[GU]	23235829	747	855	7.10918	826	6.93616	0.97566
FXR1	K562	A[CU]GAC[AG]	23846655	348	28	0.49975	44	0.78532	1.57143
FXR2	K562	[GAU]GAC[AG][AG][AG]	23846655	1028	298	1.80052	340	2.07118	1.15032
FXR2	HepG2	[GAU]GAC[AG][AG][AG]	23846655	1064	312	1.82132	414	2.41697	1.32704
IGF2BP1	K562	CGGAC.{10,25}[CA]CA[CU]	22215810	535	2	0.02322	6	0.0701	3.01896
IGF2BP1	K562	[CA]CA[CU].{10,25}CGGAC	22215810	535	1	0.01161	3	0.03505	3.01896
IGF2BP2	K562	[GCA][AC]A[AUC][AU]CA	23846655	426	172	2.5078	217	3.19828	1.27533
IGF2BP3	HepG2	GGC.{15,25}CA.{7,20}CA.{15,25}GGC.{2,8}[CA]{4}	31118463	155	1	0.04007	7	0.28428	7.0941
IGF2BP3	HepG2	A[AC]A[ACU][AU]CA	23846655	155	28	1.12202	27	1.09649	0.97725
PUM2	K562	UGUA[ACGU]AUA	18776931	285	89	1.93963	107	2.4729	1.27493
SRSF1	K562	UCAGAGGA	26431027	342	2	0.03632	7	0.12787	3.52033
SRSF1	K562	G[GA]AGGA	23846655	342	199	3.61411	254	4.63978	1.2838
SRSF1	K562	GGAGGA	23846655	342	139	2.52443	181	3.3063	1.30972
SRSF1	K562	GGA[GC]G[GA][GCA]	23846655	342	183	3.32353	218	3.98217	1.19818
SRSF1	K562	AGGA[GC][AC]	23846655	342	209	3.79572	248	4.53018	1.1935
SRSF1	K562	GG[GA]GGA[GCA]	23846655	342	128	2.32465	157	2.86789	1.23369
SRSF1	HepG2	UCAGAGGA	26431027	319	3	0.05841	4	0.07911	1.3543
SRSF1	HepG2	G[GA]AGGA	23846655	319	172	3.34897	224	4.43003	1.3228
SRSF1	HepG2	GGAGGA	23846655	319	130	2.5312	164	3.24341	1.28137
SRSF1	HepG2	GGA[GC]G[GA][GCA]	23846655	319	200	3.89416	218	4.31137	1.10714
SRSF1	HepG2	AGGA[GC][AC]	23846655	319	198	3.85522	247	4.8849	1.26709
SRSF1	HepG2	GG[GA]GGA[GCA]	23846655	319	139	2.70644	155	3.06542	1.13264
YBX3*	K562	AACAUC[GAU]	23846655	3340	164	0.30498	214	0.39946	1.30978
YBX3*	K562	AACAUC	23846655	3340	215	0.39982	283	0.52825	1.32122
YBX3**	K562	AACA[AU]C[GAU]	23846655	3340	271	0.50396	357	0.66638	1.32229
YBX3***	K562	[ACU][AC]CA[CU]C[ACU]	11564883	3340	1901	3.53517	2085	3.8919	1.10091
